# Supplementary material for: Vertical farming limitations and potential demonstrated by back-of-the-envelope calculations
Source: Plant Physiol. 2025 Apr 2;198(3):kiaf056. doi: 10.1093/plphys/kiaf056 (PMC12225668; doi:10.1093/plphys/kiaf056)
Supplement: kiaf056_Supplementary_Data [file kiaf056_supplementary_data.zip]

Archive with 2 entries (2 files):
- datasets_S1_to_S4_V2.xlsx
- Supplementary_for_vertical_farming_limitations_and_potential_back_of_envelope_V3.pdf
