# Supplementary material for: Vertical farming limitations and potential demonstrated by back-of-the-envelope calculations
Source: Plant Physiol. 2025 Apr 2;198(3):kiaf056. doi: 10.1093/plphys/kiaf056 (PMC12225668; doi:10.1093/plphys/kiaf056)
Supplement: kiaf056_Supplementary_Data [file kiaf056_supplementary_data.zip › datasets_S1_to_S4_V2.xlsx]

## Sheet: supplementary_data_summary
Supplementary datasets for: "Vertical farming limitations and potential demonstrated by back-of-the-envelope calculations"
Samuel J Lovat, Elad Noor, Ron Milo
Sheet	Description
1. energetic_efficiency	Reported energy inputs for vertical farming systems compiled from a non-exhaustive literature survey. Values were converted into energetic efficiencies based on the assumed energy stored in the final edible product.
2. newly_installed_elec	Breakdown of the electricity mix based on newly installed electricity technologies.
3. env_footprint_elec	Environmental footprints of different electricity sources compiled from a non-exhaustive survey of the literature. The code used for processing dataset_S3 has been deposited into GitLab and can be accessed here: https://gitlab.com/milo-lab-public/vertical-farming.git
4. env_footprint_food	Median environmental footprints of food products taken from Poore and Nemecek 2018. For lettuce, the median footprint was calculated here based on the data collated by Poore and Nemecek 2018.

## Sheet: dataset_S1_energetic_efficiency
Energetic efficiency of vertical farming
Data based on commercial vertical farming facilities in the last few years								median energetic efficiency across recent comercial facilities	1.08636			A non-exhaustive literature survey of the energy requirements of vertical farming systems was conducted. Where relevant, median reported values were used. Energy use was converted into an energetic efficiency value by assuming the energetic content of the final product produced (see caclulations in vertical farming energetic efficiency column)
Reported input energy for vertical farming	Unit	Assumed energy content of product (kcal/kg)	Vertical farming energetic efficiency (%; energy in product/input energy)	Publication year	Source	Notes		mean energetic efficiency across recent commercial facilities	1.12284
15	kWh/kg fresh lettuce	120	0.933333	2022	Casey, L., Freeman, B., Francis, K., Brychkova, G., McKeown, P., Spillane, C., Bezrukov, A., Zaworotko, M., Styles, D., 2022. Comparative environmental footprints of lettuce supplied by hydroponic controlled-environment agriculture and field-based supply chains. Journal of Cleaner Production 369, 133214. https://doi.org/10.1016/j.jclepro.2022.133214	Life cycle assessment of vertical farms using inventory data from Freight Farms, which operate commercial hydroponic farming systems in shipping containers. Includes electricity use for lighting, climate control and water pumping given as a total value in table 2.
11.4722	kWh/kg fresh lettuce	120	1.22034	2022	Song, S., Hou, Y., Lim, R.B.H., Gaw, L.Y.F., Richards, D.R., Tan, H.T.W., 2022. Comparison of vegetable production, resource-use efficiency and environmental performance of high-technology and conventional farming systems for urban agriculture in the tropical city of Singapore. Science of The Total Environment 807, 150621. https://doi.org/10.1016/j.scitotenv.2021.150621	Electricity usage data from shipping containers designed by CropBox. Includes data for lighting, climate control and circulation pumps given as a total value in table 1.
9.92308	kWh/kg fresh lettuce	120	1.41085	2023	Martin, M., Elnour, M., Siñol, A.C., 2023. Environmental life cycle assessment of a large-scale coammercial vertical farm. Sustainable Production and Consumption 40, 182–193. https://doi.org/10.1016/j.spc.2023.06.020	Large-scale commercial vertical farm in Sweden growing lettuce. Total electricity usage in 2022 given in table 1 divided by total amount of lettuce produced given in table 1 Electricity use includes electricity for lighting, climate control, water pumping and control units.
9.93939	kWh/kg fresh lettuce	120	1.40854	2024	Joensuu, K., Kotilainen, T., Räsänen, K., Rantanen, M., Usva, K., Silvenius, F., 2024. Assessment of climate change impact and resource-use efficiency of lettuce production in vertical farming and greenhouse production in Finland: a case study. Int J Life Cycle Assess 29, 1932–1944. https://doi.org/10.1007/s11367-024-02343-5	Life cycle assessment of a commercial vertical farming unit in Finland. The scenario with no waste heat utilisation was used as this is directly comparable with other scenario. In table 2 the electricity consumption for the no waste heat utilisation scenario is 656 kWh/m2/yr and the plant density is 550 plants/m2/yr, with 120 grams of edible weight per product. Dividing electricity usage per area…
17.25	kWh/kg fresh lettuce	120	0.811594	2024	Gargaro, M., Hastings, A., Murphy, R.J., Harris, Z.M., 2024. A cradle-to-customer life cycle assessment case study of UK vertical farming. Journal of Cleaner Production 470, 143324. https://doi.org/10.1016/j.jclepro.2024.143324	Life cycle assessment of UK a based vertical farm growing lettuce. Includes energy for lighting, climate control and general operations given in table 2.
14.7	kWh/kg fresh lettuce	120	0.952381	2022	Blom, T., Jenkins, A., Pulselli, R.M., van den Dobbelsteen, A.A.J.F., 2022. The embodied carbon emissions of lettuce production in vertical farming, greenhouse horticulture, and open-field farming in the Netherlands. Journal of Cleaner Production 377, 134443. https://doi.org/10.1016/j.jclepro.2022.134443	Operational commercial vertical farm in the Netherlands. Includes electricity for lighting and climate control, given in text section 2.3.4. Vertical farm.
Additional values reported across operational facilities, small-scale test-sites and modelling studies.								median energetic efficiency across all studies	0.93964
Reported input energy for vertical farming	Unit	Assumed energy content of product (kcal/kg)	Vertical farming energetic efficiency (%; energy in product/input energy)	Publication year	Source	Notes		mean energetic efficiency across all studies	1.0031
19.1606	kWh/kg fresh weight lettuce	120	0.730668	2018	Eaves, J. & Eaves, S. Comparing the Profitability of a Greenhouse to a Vertical Farm in Quebec. Canadian J Agri Economics 66, 43–54 (2018).	Simulation of vertical farm. Electricity used per kg was calculated by dividing total electricity usage over a year given in table 2a by the total amount of lettuce produced given in the text section "Annual gross profit". Electricity use Includes energy for lighting, cooling and humidity control, but not energy for heating (which is supplied by natural gas).
7.69231	kWh/kg fresh weight lettuce	120	1.82	2020	Zhang, Y., & Kacira, M. (2020). Comparison of energy use efficiency of greenhouse and indoor plant factory system. European Journal of Horticultural Science, 85(5), 310-320. https://doi.org/10.17660/eJHS.2020/85.5.2\	Simulation of vertical farm. Converted data in kg/kWh to kWh/kg. Characteristic value for the base case vertical farming system taken from figure 4. Electricity use lighting and climate management.
17.25	kWh/kg staple vegetables	204.25	1.3814	2021	Weidner, T., Yang, A., Hamm, M.W., 2021. Energy optimisation of plant factories and greenhouses for different climatic conditions. Energy Conversion and Management 243, 114336. https://doi.org/10.1016/j.enconman.2021.114336	Model. The vegetable basket is composed of lettuce, broccoli, bell pepper, spinach, zucchini (12.5% each) and tomato (40%). Results are calculated for 10 different locations (ranging from 15-20 kWh/kg), the median value was chosen from figure 7. Includes energy use for lighting and climate control.
20.8286	kWh/kg fresh basil	230	1.28829	2020	Avgoustaki, D.D.; Xydis, G. Indoor Vertical Farming in the Urban Nexus Context: Business Growth and Resource Savings. Sustainability 2020, 12, 1965. https://doi.org/10.3390/su12051965	Model calculation. Total annual electricity consumption divided by total amount of fresh basil harvested from data provided in table 3. Includes energy use for lighting, ventilation and cooling, but not energy for heating (which is assumed to come from natural gas in this study).
247	kWh/kg dry lettuce	4000	1.88934	2018	Graamans, L., Baeza, E., van den Dobbelsteen, A., Tsafaras, I., Stanghellini, C., 2018. Plant factories versus greenhouses: Comparison of resource use efficiency. Agricultural Systems 160, 31–43. https://doi.org/10.1016/j.agsy.2017.11.003	Model calculation. The caloric content of dry plant matter is assumed here to be 4000 kcal/kg. Electricity use includes lighting and climate control and was taken from the abstract.
38.6854	kwh/kg wet weight leafy vegetable	156.667	0.472473	2023	CEA Energy & Water Benchmarking Report: Establishing Preliminary Benchmarks; 2023. https://catalog.resourceinnovation.org/item/cea-energy-water-benchmarking-report-establishing-preliminary-benchmarks-583837	The median and modal value from reported energy usage of 8 producers was 40-80 kBtu/lb. The midpoint of this category was used (60 kBtu/lb) and converted into kWh/kg. Energy use data was collected at the whole facility, utility bill level.
22	kWh/kg fresh lettuce	120	0.636364	2022	2022 Specialty Crop Automation Report. Western Growers and Roland Berger. https://www.agharvestreport.com/	Costs studies. Results reported for leafy vegetables reported in figure 5. The exact components considered for electricity use are not specified.
26.4	kWh/kg fresh strawberry	280	1.23737	2022	2022 Specialty Crop Automation Report. Western Growers and Roland Berger. https://www.agharvestreport.com/	Costs studies. Results reported for strawberries reported in figure 7. The exact components considered for electricity use are not specified.
394.427	kWh/kg wheat	3300	0.9761	2020	Asseng, S., Guarin, J.R., Raman, M., Monje, O., Kiss, G., Despommier, D.D., Meggers, F.M., Gauthier, P.P.G., 2020. Wheat yield potential in controlled-environment vertical farms. https://doi.org/10.1073/pnas.2002655117	Modelling study, data taken from SI “Energy & Production” sheet section 7.0. Total energy consumed in a year divided by total amount of wheat produced in a year. Includes electricity usage of lighting and climate control.
16.6435	kWh/kg fresh weight lettuce	120	0.84117	2011	Shiina, T., Hosokawa, D., Roy, P., Nakamura, N., Thammawong, M., & Orikasa, T. (2011). Life Cycle Inventory Analysis of Leafy Vegetables Grown in Two Types of Plant Factories. Acta Horticulturae, (919), 115–122. doi:10.17660/actahortic.2011.919	Collection of literature electricity use values for vertical farms in Japan. Includes electricity use for lighting, climate regulation and other operations (sowing and other management operations). Electricity values are given in table 2 on a daily basis and daily yield of lettuce is given. The two values are used to calculate electricity use per kg
671	kWh/kg fresh weight lettuce	3300	0.57377	2022	Kobayashi, Y., Kotilainen, T., Carmona-García, G., Leip, A., Tuomisto, H.L., 2022. Vertical farming: A trade-off between land area need for crops and for renewable energy production. Journal of Cleaner Production 379, 134507. https://doi.org/10.1016/j.jclepro.2022.134507	Modelling study. We used the average of data from the best- and worst-case scenarios given in table 3. Climate control systems are not explicitly modelled in this study.
11	kWh/kg fresh weight lettuce	120	1.27273	2022	Kobayashi, Y., Kotilainen, T., Carmona-García, G., Leip, A., Tuomisto, H.L., 2022. Vertical farming: A trade-off between land area need for crops and for renewable energy production. Journal of Cleaner Production 379, 134507. https://doi.org/10.1016/j.jclepro.2022.134507	Modelling study. We used the average of data from the best- and worst-case scenarios given in table 3. Climate control systems are not explicitly modelled in this study.
25	kWh/kg fresh tomato	170	0.793333	2022	Kobayashi, Y., Kotilainen, T., Carmona-García, G., Leip, A., Tuomisto, H.L., 2022. Vertical farming: A trade-off between land area need for crops and for renewable energy production. Journal of Cleaner Production 379, 134507. https://doi.org/10.1016/j.jclepro.2022.134507	Modelling study. We used the average of data from the best- and worst-case scenarios given in table 3. Climate control systems are not explicitly modelled in this study.
96	kWh/kg potato	670	0.814236	2022	Kobayashi, Y., Kotilainen, T., Carmona-García, G., Leip, A., Tuomisto, H.L., 2022. Vertical farming: A trade-off between land area need for crops and for renewable energy production. Journal of Cleaner Production 379, 134507. https://doi.org/10.1016/j.jclepro.2022.134507	Modelling study. We used the average of data from the best- and worst-case scenarios given in table 3. Climate control systems are not explicitly modelled in this study.
14.8	kWh/kg fresh weight lettuce	120	0.945946	2019	Pennisi, G.; Sanyé-Mengual, E.; Orsini, F.; Crepaldi, A.; Nicola, S.; Ochoa, J.; Fernandez, J.A.; Gianquinto, G. Modelling Environmental Burdens of Indoor-Grown Vegetables and Herbs as Affected by Red and Blue LED Lighting. Sustainability 2019, 11, 4063. https://doi.org/10.3390/su11154063	Small scale experimental study. The study tested multiple different set-ups. We use the electricity requirements for the best set-up identified in table 3, as this is assumed to be the set-up that would be used for vertical farming systems. The electricity required for the lamps, pumps and vents, the water and nutrient required for the nutrient solution were accounted for in the experimental tria…
34	kWh/kg fresh basil	230	0.789216	2019	Pennisi, G.; Sanyé-Mengual, E.; Orsini, F.; Crepaldi, A.; Nicola, S.; Ochoa, J.; Fernandez, J.A.; Gianquinto, G. Modelling Environmental Burdens of Indoor-Grown Vegetables and Herbs as Affected by Red and Blue LED Lighting. Sustainability 2019, 11, 4063. https://doi.org/10.3390/su11154063	Small scale experimental study. The study tested multiple different set-ups. We use the electricity requirements for the best set-up identified in table 3, as this is assumed to be the set-up that would be used for vertical farming systems. The electricity required for the lamps, pumps and vents, the water and nutrient required for the nutrient solution were accounted for in the experimental tria…
35.8	kWh/kg fresh rocket	250	0.814711	2019	Pennisi, G.; Sanyé-Mengual, E.; Orsini, F.; Crepaldi, A.; Nicola, S.; Ochoa, J.; Fernandez, J.A.; Gianquinto, G. Modelling Environmental Burdens of Indoor-Grown Vegetables and Herbs as Affected by Red and Blue LED Lighting. Sustainability 2019, 11, 4063. https://doi.org/10.3390/su11154063	Small scale experimental study. The study tested multiple different set-ups. We use the electricity requirements for the best set-up identified in table 3, as this is assumed to be the set-up that would be used for vertical farming systems. The electricity required for the lamps, pumps and vents, the water and nutrient required for the nutrient solution were accounted for in the experimental tria…
53.4	kWh/kg fresh chicory	230	0.502497	2019	Pennisi, G.; Sanyé-Mengual, E.; Orsini, F.; Crepaldi, A.; Nicola, S.; Ochoa, J.; Fernandez, J.A.; Gianquinto, G. Modelling Environmental Burdens of Indoor-Grown Vegetables and Herbs as Affected by Red and Blue LED Lighting. Sustainability 2019, 11, 4063. https://doi.org/10.3390/su11154063	Small scale experimental study. The study tested multiple different set-ups. We use the electricity requirements for the best set-up identified in table 3, as this is assumed to be the set-up that would be used for vertical farming systems. The electricity required for the lamps, pumps and vents, the water and nutrient required for the nutrient solution were accounted for in the experimental tria…
38.4828	kWh/kg fresh lettuce	120	0.363799	2018	Kikuchi, Y., Kanematsu, Y., Yoshikawa, N., Okubo, T., Takagaki, M., 2018. Environmental and resource use analysis of plant factories with energy technology options: A case study in Japan. Journal of Cleaner Production 186, 703–717. https://doi.org/10.1016/j.jclepro.2018.03.110	Demonstration factory at Chiba university. Total electricity use data given in table 2 is divided by total production reported in table 2. Includes electricity for lighting, climate control and general operation.
540	kWh/kg dry lettuce	5555.56	1.20027	2018	Zhang X, He D X, Niu G H, Yan Z N, Song J X. Effects of environment lighting on the growth, photosynthesis, and quality of hydroponic lettuce in a plant factory. Int J Agric & Biol Eng, 2018; 11(2): 33–40.	Power consumption per 1 g dry mass lettuce used. 24 treatments were created. The set-up with the lowest power consumption per g dry weight in table 4 was chosen as this is assumed to be the set-up that would be used for vertical farming systems. The authors state that the chemical energy in dry plant matter is around 20 MJ/kg. This is used as the energy content of the product. Only includes energ…
Parameters used to calculate the energetic efficiency of vertical farming from electricity consumption data
	unit	value	source
kcal/kWh	kcal/kWh	857.143
lettuce fresh weight	kcal/kg	120	FAO food balances sheet 2001
tomato fresh weight	kcal/kg	170	FAO food balances sheet 2001
pepper fresh weigh	kcal/kg	250	FAO food balances sheet 2001
spinach fresh weight	kcal/kg	160	FAO food balances sheet 2001
zucchini fresh weight	kcal/kg	170	https://fdc.nal.usda.gov/fdc-app.html#/food-details/169291/nutrients
broccoli fresh weigh	kcal/kg	390	https://fdc.nal.usda.gov/fdc-app.html#/food-details/747447/nutrients
leafy vegetables fresh weight	kcal/kg	156.667	average of cabbages, lettuce and spinach from: FAO food balances sheet 2001
basil fresh	kcal/kg	230	https://fdc.nal.usda.gov/fdc-app.html#/food-details/172232/nutrients
dry weight plant matter	kcal/kg	4000	Assumed here. Dry plant matter is largely carbohydrate and proteins, which have an energy density of around 4 kcal/g
strawberries fresh weight	kcal/kg	280	FAO food balances sheet 2001
kg/lb	kg/lb	2.2
wheat	kcal/kg	3300	FAO food balances sheet 2001
potato	kcal/kg	670	FAO food balances sheet 2002
kWh/kBtu	kWh/kBtu	0.293071
arugula, raw	kcal/kg	250	https://fdc.nal.usda.gov/fdc-app.html#/food-details/169387/nutrients
Chicory greens, raw	kcal/kg	230	https://fdc.nal.usda.gov/fdc-app.html#/food-details/169992/nutrients
kWh/MJ	kWh/MJ	0.277778
Studies excluded:	Notes
Romeo, D., Vea, E.B., Thomsen, M., 2018. Environmental Impacts of Urban Hydroponics in Europe: A Case Study in Lyon. Procedia CIRP, 25th CIRP Life Cycle Engineering (LCE) Conference, 30 April – 2 May 2018, Copenhagen, Denmark 69, 540–545. https://doi.org/10.1016/j.procir.2017.11.048	Romeo et al., 2018 only included electricity data for irrigation and sump pumps. Energy for lighting and climate regulation were not captured. The plastic structures used suggest that the facility may not be indoor vertical farming relying solely on artificial light. It is therefore excluded as it does not match well the criteria of this study (indoor vertical farming using solely artificial ligh…
Martin, M., Molin, E., 2019. Environmental Assessment of an Urban Vertical Hydroponic Farming System in Sweden. Sustainability 11, 4124. https://doi.org/10.3390/su11154124	Martin and Molin 2019 assess the impacts of a vertical hydroponic farming system in Stockholm that produces lettuce. Electricity impacts are reported for lighting and climate regulation for the entire plant. The functional unit used is 60,000 plants, but the characteristic edible matter per plant is reported as 140 g (total mass: ≈8000 kg lettuce). Converting total electricity use data (total: ≈3…

## Sheet: dataset_S2_newly_installed_elec
Annaual electricity production by technology (TWh)
Entity	Code	Year	Other renewables excluding bioenergy - TWh	Electricity from bioenergy - TWh	Electricity from solar - TWh	Electricity from wind - TWh	Electricity from hydro - TWh	Electricity from nuclear - TWh	Electricity from oil - TWh	Electricity from gas - TWh	Electricity from coal - TWh
World	OWID_WRL	2018	81.98	543.76	575.12	1267.89	4178.38	2658.7	888.57	6197	10008.4
World	OWID_WRL	2023	89.81	678.74	1629.9	2304.44	4211.01	2685.74	788.55	6622.93	10467.9
Data source: data from Ember (2024) – with major processing by Our World in Data. “Electricity generation from bioenergy – Ember and Energy Institute” [dataset]. Ember, “Yearly Electricity Data” [original data].https://ourworldindata.org/grapher/electricity-prod-source-stacked. Data accessed June 25th 2024
Difference between 2018 and 2023 (TWh)
Entity	Code	Year	Other renewables excluding bioenergy - TWh	Electricity from bioenergy - TWh	Electricity from solar - TWh	Electricity from wind - TWh	Electricity from hydro - TWh	Electricity from nuclear - TWh	Electricity from oil - TWh	Electricity from gas - TWh	Electricity from coal - TWh
			7.83	134.98	1054.78	1036.55	32.63	27.04	-100.02	425.93	459.5
Newly installed additions to the global electricity mix (only positive values) (TWh)
Entity	Code	Year	Other renewables excluding bioenergy - TWh	Electricity from bioenergy - TWh	Electricity from solar - TWh	Electricity from wind - TWh	Electricity from hydro - TWh	Electricity from nuclear - TWh	Electricity from oil - TWh	Electricity from gas - TWh	Electricity from coal - TWh
			7.83	134.98	1054.78	1036.55	32.63	27.04	0	425.93	459.5
Percent of newly installed additions
Entity	Code	Year	Other renewables excluding bioenergy - TWh	Electricity from bioenergy - TWh	Electricity from solar - TWh	Electricity from wind - TWh	Electricity from hydro - TWh	Electricity from nuclear - TWh	Electricity from oil - TWh	Electricity from gas - TWh	Electricity from coal - TWh
			0.246285	4.24567	33.1771	32.6037	1.02635	0.850518	0	13.3972	14.4531
Percent of newly installed additions from other renewables, hydropower and nuclear, which are excluded for simplicity due to negligible contributions to environmental footprints:								2.12315
Scaling factor to give fraction of energy mix as 100% after excluding other renewables, hydropower and nuclear:								1.02169
Percent of newly installed additions after excluding minor contributors (these are the values used in this analysis)
Entity	Code	Year	Other renewables excluding bioenergy - TWh	Electricity from bioenergy - TWh	Electricity from solar - TWh	Electricity from wind - TWh	Electricity from hydro - TWh	Electricity from nuclear - TWh	Electricity from oil - TWh	Electricity from gas - TWh	Electricity from coal - TWh
			-	4.33777	33.8968	33.3109	-	-	-	13.6878	14.7667

## Sheet: dataset_S3_env_footprint_elec
resource	subtype	environmental_impact	unit	impact_value	notes	reference			A non-exhaustive literature survey of the environmental impacts of electricity technologies was conducted. Global or regionally aggregated values were collected based on data availability. Median values were used where possible. Data was aggregated into central values for each electricity technology in the code deposited into GitLab (https://gitlab.com/milo-lab-public/vertical-farming.git).
biomass	median	ghg_emissions	kg_co2_eq_per_kwh	0.23	Median value from Table A.III.2	Schlömer S., T. Bruckner, L. Fulton, E. Hertwich, A. McKinnon, D. Perczyk, J. Roy, R. Schaeffer, R. Sims, P. Smith, and R. Wiser, 2014: Annex III: Technology-specific cost and performance parameters. In: Climate Change 2014: Mitigation of Climate Change. Contribution of Working Group III to the Fifth Assessment Report of the Intergovernmental Panel on Climate Change [Edenhofer, O., R. Pichs-Madru…
biomass	median	ghg_emissions	kg_co2_eq_per_kwh	0.052	Table 1	Nicholson, Scott, and Garvin Heath. 2021. "Life Cycle Emissions Factors for Electricity Generation Technologies." NREL Data Catalog. Golden, CO: National Renewable Energy Laboratory. Last updated: December 12, 2023. DOI: 10.7799/1819907.
biomass	dedicated	land_use	m2_annum_per_kwh	0.58	Median value from table 1.	J. Lovering, M. Swain, L. Blomqvist, R. R. Hernandez, Land-use intensity of electricity production and tomorrow’s energy landscape. PLOS ONE 17, e0270155, (2022).
biomass	residue	land_use	m2_annum_per_kwh	0.0013	Median value from table 1.	J. Lovering, M. Swain, L. Blomqvist, R. R. Hernandez, Land-use intensity of electricity production and tomorrow’s energy landscape. PLOS ONE 17, e0270155, (2022).
biomass	median	water_consumption	m3_blue_water_per_kwh	0.0851	Fig. 1	Jin, Y., Behrens, P., Tukker, A., Scherer, L., 2019. Water use of electricity technologies: A global meta-analysis. Renew. Sustain. Energy Rev. 115, 109391. https://doi.org/10.1016/j.rser.2019.109391
coal	subcritical_pulverized_without_ccs	ghg_emissions	kg_co2_eq_per_kwh	0.933	Table S6	Hertwich, E.G., Gibon, T., Bouman, E.A., Arvesen, A., Suh, S., Heath, G.A., Bergesen, J.D., Ramirez, A., Vega, M.I., Shi, L., 2015. Integrated life-cycle assessment of electricity-supply scenarios confirms global environmental benefit of low-carbon technologies. Proc. Natl. Acad. Sci. 112, 6277–6282. https://doi.org/10.1073/pnas.1312753109
coal	integrated_gasification_combined_cycle_without_ccs	ghg_emissions	kg_co2_eq_per_kwh	0.791	Table S6	Hertwich, E.G., Gibon, T., Bouman, E.A., Arvesen, A., Suh, S., Heath, G.A., Bergesen, J.D., Ramirez, A., Vega, M.I., Shi, L., 2015. Integrated life-cycle assessment of electricity-supply scenarios confirms global environmental benefit of low-carbon technologies. Proc. Natl. Acad. Sci. 112, 6277–6282. https://doi.org/10.1073/pnas.1312753109
coal	supercritical_pulverized_without_ccs	ghg_emissions	kg_co2_eq_per_kwh	0.871	Table S6	Hertwich, E.G., Gibon, T., Bouman, E.A., Arvesen, A., Suh, S., Heath, G.A., Bergesen, J.D., Ramirez, A., Vega, M.I., Shi, L., 2015. Integrated life-cycle assessment of electricity-supply scenarios confirms global environmental benefit of low-carbon technologies. Proc. Natl. Acad. Sci. 112, 6277–6282. https://doi.org/10.1073/pnas.1312753109
coal	pulverized_without_ccs	ghg_emissions	kg_co2_eq_per_kwh	0.82	Median value from Table A.III.2	Schlömer S., T. Bruckner, L. Fulton, E. Hertwich, A. McKinnon, D. Perczyk, J. Roy, R. Schaeffer, R. Sims, P. Smith, and R. Wiser, 2014: Annex III: Technology-specific cost and performance parameters. In: Climate Change 2014: Mitigation of Climate Change. Contribution of Working Group III to the Fifth Assessment Report of the Intergovernmental Panel on Climate Change [Edenhofer, O., R. Pichs-Madru…
coal	median_without_ccs	ghg_emissions	kg_co2_eq_per_kwh	1.04	Figure 7.6	Bruckner T., I.A. Bashmakov, Y. Mulugetta, H. Chum, A. de la Vega Navarro, J. Edmonds, A. Faaij, B. Fungtammasan, A. Garg, E. Hertwich, D. Honnery, D. Infield, M. Kainuma, S. Khennas, S. Kim, H.B. Nimir, K. Riahi, N. Strachan, R. Wiser, and X. Zhang, 2014: Energy Systems. In: Climate Change 2014: Mitigation of Climate Change. Contribution of Working Group III to the Fifth Assessment Report of the…
coal	median_without_ccs	ghg_emissions	kg_co2_eq_per_kwh	1	Table 1	Nicholson, Scott, and Garvin Heath. 2021. "Life Cycle Emissions Factors for Electricity Generation Technologies." NREL Data Catalog. Golden, CO: National Renewable Energy Laboratory. Last updated: December 12, 2023. DOI: 10.7799/1819907.
coal	subcritical_pulverized_without_ccs	ghg_emissions	kg_co2_eq_per_kwh	1	Table 13	UNECE, 2022. Carbon Neutrality in the UNECE Region: Integrated Life-cycle Assessment of Electricity Sources, ECE Energy Series. United Nations. https://doi.org/10.18356/9789210014854
coal	integrated_gasification_combined_cycle_without_ccs	ghg_emissions	kg_co2_eq_per_kwh	0.85	Table 13	UNECE, 2022. Carbon Neutrality in the UNECE Region: Integrated Life-cycle Assessment of Electricity Sources, ECE Energy Series. United Nations. https://doi.org/10.18356/9789210014854
coal	supercritical_pulverized_without_ccs	ghg_emissions	kg_co2_eq_per_kwh	0.95	Table 13	UNECE, 2022. Carbon Neutrality in the UNECE Region: Integrated Life-cycle Assessment of Electricity Sources, ECE Energy Series. United Nations. https://doi.org/10.18356/9789210014854
coal	subcritical_pulverized_without_ccs	land_use	m2_annum_per_kwh	0.0204	Table S6	Hertwich, E.G., Gibon, T., Bouman, E.A., Arvesen, A., Suh, S., Heath, G.A., Bergesen, J.D., Ramirez, A., Vega, M.I., Shi, L., 2015. Integrated life-cycle assessment of electricity-supply scenarios confirms global environmental benefit of low-carbon technologies. Proc. Natl. Acad. Sci. 112, 6277–6282. https://doi.org/10.1073/pnas.1312753109
coal	integrated_gasification_combined_cycle_without_ccs	land_use	m2_annum_per_kwh	0.0177	Table S6	Hertwich, E.G., Gibon, T., Bouman, E.A., Arvesen, A., Suh, S., Heath, G.A., Bergesen, J.D., Ramirez, A., Vega, M.I., Shi, L., 2015. Integrated life-cycle assessment of electricity-supply scenarios confirms global environmental benefit of low-carbon technologies. Proc. Natl. Acad. Sci. 112, 6277–6282. https://doi.org/10.1073/pnas.1312753109
coal	supercritical_pulverized_without_ccs	land_use	m2_annum_per_kwh	0.0191	Table S6	Hertwich, E.G., Gibon, T., Bouman, E.A., Arvesen, A., Suh, S., Heath, G.A., Bergesen, J.D., Ramirez, A., Vega, M.I., Shi, L., 2015. Integrated life-cycle assessment of electricity-supply scenarios confirms global environmental benefit of low-carbon technologies. Proc. Natl. Acad. Sci. 112, 6277–6282. https://doi.org/10.1073/pnas.1312753109
coal	subcritical_pulverized_without_ccs	land_use	m2_annum_per_kwh	0.015	Data extraction from Fig 57	UNECE, 2022. Carbon Neutrality in the UNECE Region: Integrated Life-cycle Assessment of Electricity Sources, ECE Energy Series. United Nations. https://doi.org/10.18356/9789210014854
coal	integrated_gasification_combined_cycle_without_ccs	land_use	m2_annum_per_kwh	0.013	Data extraction from Fig 57	UNECE, 2022. Carbon Neutrality in the UNECE Region: Integrated Life-cycle Assessment of Electricity Sources, ECE Energy Series. United Nations. https://doi.org/10.18356/9789210014854
coal	supercritical_pulverized_without_ccs	land_use	m2_annum_per_kwh	0.014	Data extraction from Fig 57	UNECE, 2022. Carbon Neutrality in the UNECE Region: Integrated Life-cycle Assessment of Electricity Sources, ECE Energy Series. United Nations. https://doi.org/10.18356/9789210014854
coal	median_without_ccs	land_use	m2_annum_per_kwh	0.01	Table 1.	J. Lovering, M. Swain, L. Blomqvist, R. R. Hernandez, Land-use intensity of electricity production and tomorrow’s energy landscape. PLOS ONE 17, e0270155, (2022).
coal	subcritical_pulverized_without_ccs	water_consumption	m3_blue_water_per_kwh	0.0029	Table 13	UNECE, 2022. Carbon Neutrality in the UNECE Region: Integrated Life-cycle Assessment of Electricity Sources, ECE Energy Series. United Nations. https://doi.org/10.18356/9789210014854
coal	integrated_gasification_combined_cycle_without_ccs	water_consumption	m3_blue_water_per_kwh	0.0017	Table 13	UNECE, 2022. Carbon Neutrality in the UNECE Region: Integrated Life-cycle Assessment of Electricity Sources, ECE Energy Series. United Nations. https://doi.org/10.18356/9789210014854
coal	supercritical_pulverized_without_ccs	water_consumption	m3_blue_water_per_kwh	0.0026	Table 13	UNECE, 2022. Carbon Neutrality in the UNECE Region: Integrated Life-cycle Assessment of Electricity Sources, ECE Energy Series. United Nations. https://doi.org/10.18356/9789210014854
coal	median_without_ccs	water_consumption	m3_blue_water_per_kwh	0.00222	Fig. 1	Jin, Y., Behrens, P., Tukker, A., Scherer, L., 2019. Water use of electricity technologies: A global meta-analysis. Renew. Sustain. Energy Rev. 115, 109391. https://doi.org/10.1016/j.rser.2019.109391
natural_gas	combined_cycle_without_ccs	ghg_emissions	kg_co2_eq_per_kwh	0.527	Table S6	Hertwich, E.G., Gibon, T., Bouman, E.A., Arvesen, A., Suh, S., Heath, G.A., Bergesen, J.D., Ramirez, A., Vega, M.I., Shi, L., 2015. Integrated life-cycle assessment of electricity-supply scenarios confirms global environmental benefit of low-carbon technologies. Proc. Natl. Acad. Sci. 112, 6277–6282. https://doi.org/10.1073/pnas.1312753109
natural_gas	combined_cycle_without_ccs	ghg_emissions	kg_co2_eq_per_kwh	0.49	Median value from Table A.III.2	Schlömer S., T. Bruckner, L. Fulton, E. Hertwich, A. McKinnon, D. Perczyk, J. Roy, R. Schaeffer, R. Sims, P. Smith, and R. Wiser, 2014: Annex III: Technology-specific cost and performance parameters. In: Climate Change 2014: Mitigation of Climate Change. Contribution of Working Group III to the Fifth Assessment Report of the Intergovernmental Panel on Climate Change [Edenhofer, O., R. Pichs-Madru…
natural_gas	median_without_ccs	ghg_emissions	kg_co2_eq_per_kwh	0.6	Figure 7.6	Bruckner T., I.A. Bashmakov, Y. Mulugetta, H. Chum, A. de la Vega Navarro, J. Edmonds, A. Faaij, B. Fungtammasan, A. Garg, E. Hertwich, D. Honnery, D. Infield, M. Kainuma, S. Khennas, S. Kim, H.B. Nimir, K. Riahi, N. Strachan, R. Wiser, and X. Zhang, 2014: Energy Systems. In: Climate Change 2014: Mitigation of Climate Change. Contribution of Working Group III to the Fifth Assessment Report of the…
natural_gas	median_without_ccs	ghg_emissions	kg_co2_eq_per_kwh	0.486	Table 1	Nicholson, Scott, and Garvin Heath. 2021. "Life Cycle Emissions Factors for Electricity Generation Technologies." NREL Data Catalog. Golden, CO: National Renewable Energy Laboratory. Last updated: December 12, 2023. DOI: 10.7799/1819907.
natural_gas	combined_cycle_without_ccs	ghg_emissions	kg_co2_eq_per_kwh	0.43	Table 13	UNECE, 2022. Carbon Neutrality in the UNECE Region: Integrated Life-cycle Assessment of Electricity Sources, ECE Energy Series. United Nations. https://doi.org/10.18356/9789210014854
natural_gas	combined_cycle_without_ccs	land_use	m2_annum_per_kwh	0.000488	Table S6	Hertwich, E.G., Gibon, T., Bouman, E.A., Arvesen, A., Suh, S., Heath, G.A., Bergesen, J.D., Ramirez, A., Vega, M.I., Shi, L., 2015. Integrated life-cycle assessment of electricity-supply scenarios confirms global environmental benefit of low-carbon technologies. Proc. Natl. Acad. Sci. 112, 6277–6282. https://doi.org/10.1073/pnas.1312753109
natural_gas	combined_cycle_without_ccs	land_use	m2_annum_per_kwh	0.001	Data extraction from Fig 57	UNECE, 2022. Carbon Neutrality in the UNECE Region: Integrated Life-cycle Assessment of Electricity Sources, ECE Energy Series. United Nations. https://doi.org/10.18356/9789210014854
natural_gas	median_without_ccs	land_use	m2_annum_per_kwh	0.0041	Table 1.	J. Lovering, M. Swain, L. Blomqvist, R. R. Hernandez, Land-use intensity of electricity production and tomorrow’s energy landscape. PLOS ONE 17, e0270155, (2022).
natural_gas	average_without_ccs	land_use	m2_annum_per_kwh	0.0041	Table 1.	J. Lovering, M. Swain, L. Blomqvist, R. R. Hernandez, Land-use intensity of electricity production and tomorrow’s energy landscape. PLOS ONE 17, e0270155, (2022).
natural_gas	combined_cycle_without_ccs	water_consumption	m3_blue_water_per_kwh	0.0012	Table 13	UNECE, 2022. Carbon Neutrality in the UNECE Region: Integrated Life-cycle Assessment of Electricity Sources, ECE Energy Series. United Nations. https://doi.org/10.18356/9789210014854
natural_gas	median_without_ccs	water_consumption	m3_blue_water_per_kwh	0.000598	Fig. 1	Jin, Y., Behrens, P., Tukker, A., Scherer, L., 2019. Water use of electricity technologies: A global meta-analysis. Renew. Sustain. Energy Rev. 115, 109391. https://doi.org/10.1016/j.rser.2019.109391
utility_scale_solar_energy	polycrystalline_silicon_ground	ghg_emissions	kg_co2_eq_per_kwh	0.057	Table S6	Hertwich, E.G., Gibon, T., Bouman, E.A., Arvesen, A., Suh, S., Heath, G.A., Bergesen, J.D., Ramirez, A., Vega, M.I., Shi, L., 2015. Integrated life-cycle assessment of electricity-supply scenarios confirms global environmental benefit of low-carbon technologies. Proc. Natl. Acad. Sci. 112, 6277–6282. https://doi.org/10.1073/pnas.1312753109
utility_scale_solar_energy	copper_indium_gallium_selenide_ground	ghg_emissions	kg_co2_eq_per_kwh	0.0195	Table S6	Hertwich, E.G., Gibon, T., Bouman, E.A., Arvesen, A., Suh, S., Heath, G.A., Bergesen, J.D., Ramirez, A., Vega, M.I., Shi, L., 2015. Integrated life-cycle assessment of electricity-supply scenarios confirms global environmental benefit of low-carbon technologies. Proc. Natl. Acad. Sci. 112, 6277–6282. https://doi.org/10.1073/pnas.1312753109
utility_scale_solar_energy	cadmium_telluride_ground	ghg_emissions	kg_co2_eq_per_kwh	0.0161	Table S6	Hertwich, E.G., Gibon, T., Bouman, E.A., Arvesen, A., Suh, S., Heath, G.A., Bergesen, J.D., Ramirez, A., Vega, M.I., Shi, L., 2015. Integrated life-cycle assessment of electricity-supply scenarios confirms global environmental benefit of low-carbon technologies. Proc. Natl. Acad. Sci. 112, 6277–6282. https://doi.org/10.1073/pnas.1312753109
utility_scale_solar_energy	median	ghg_emissions	kg_co2_eq_per_kwh	0.048	Median value from Table A.III.2	Schlömer S., T. Bruckner, L. Fulton, E. Hertwich, A. McKinnon, D. Perczyk, J. Roy, R. Schaeffer, R. Sims, P. Smith, and R. Wiser, 2014: Annex III: Technology-specific cost and performance parameters. In: Climate Change 2014: Mitigation of Climate Change. Contribution of Working Group III to the Fifth Assessment Report of the Intergovernmental Panel on Climate Change [Edenhofer, O., R. Pichs-Madru…
utility_scale_solar_energy	median	ghg_emissions	kg_co2_eq_per_kwh	0.043	Table 1. Thin film and crystalline silicon	Nicholson, Scott, and Garvin Heath. 2021. "Life Cycle Emissions Factors for Electricity Generation Technologies." NREL Data Catalog. Golden, CO: National Renewable Energy Laboratory. Last updated: December 12, 2023. DOI: 10.7799/1819907.
utility_scale_solar_energy	median	ghg_emissions	kg_co2_eq_per_kwh	2.92e-05	Section 6 of text	Asdrubali, F., Baldinelli, G., D’Alessandro, F., Scrucca, F., 2015. Life cycle assessment of electricity production from renewable energies: Review and results harmonization. Renew. Sustain. Energy Rev. 42, 1113–1122. https://doi.org/10.1016/j.rser.2014.10.082
utility_scale_solar_energy	polycrystalline_silicon_ground	ghg_emissions	kg_co2_eq_per_kwh	0.037	Table 13	UNECE, 2022. Carbon Neutrality in the UNECE Region: Integrated Life-cycle Assessment of Electricity Sources, ECE Energy Series. United Nations. https://doi.org/10.18356/9789210014854
utility_scale_solar_energy	cadmium_telluride_ground	ghg_emissions	kg_co2_eq_per_kwh	0.012	Table 13	UNECE, 2022. Carbon Neutrality in the UNECE Region: Integrated Life-cycle Assessment of Electricity Sources, ECE Energy Series. United Nations. https://doi.org/10.18356/9789210014854
utility_scale_solar_energy	copper_indium_gallium_selenide_ground	ghg_emissions	kg_co2_eq_per_kwh	0.011	Table 13	UNECE, 2022. Carbon Neutrality in the UNECE Region: Integrated Life-cycle Assessment of Electricity Sources, ECE Energy Series. United Nations. https://doi.org/10.18356/9789210014854
utility_scale_solar_energy	polycrystalline_silicon_ground	land_use	m2_annum_per_kwh	0.00992	Table S6	Hertwich, E.G., Gibon, T., Bouman, E.A., Arvesen, A., Suh, S., Heath, G.A., Bergesen, J.D., Ramirez, A., Vega, M.I., Shi, L., 2015. Integrated life-cycle assessment of electricity-supply scenarios confirms global environmental benefit of low-carbon technologies. Proc. Natl. Acad. Sci. 112, 6277–6282. https://doi.org/10.1073/pnas.1312753109
utility_scale_solar_energy	copper_indium_gallium_selenide_ground	land_use	m2_annum_per_kwh	0.00971	Table S6	Hertwich, E.G., Gibon, T., Bouman, E.A., Arvesen, A., Suh, S., Heath, G.A., Bergesen, J.D., Ramirez, A., Vega, M.I., Shi, L., 2015. Integrated life-cycle assessment of electricity-supply scenarios confirms global environmental benefit of low-carbon technologies. Proc. Natl. Acad. Sci. 112, 6277–6282. https://doi.org/10.1073/pnas.1312753109
utility_scale_solar_energy	cadmium_telluride_ground	land_use	m2_annum_per_kwh	0.01	Table S6	Hertwich, E.G., Gibon, T., Bouman, E.A., Arvesen, A., Suh, S., Heath, G.A., Bergesen, J.D., Ramirez, A., Vega, M.I., Shi, L., 2015. Integrated life-cycle assessment of electricity-supply scenarios confirms global environmental benefit of low-carbon technologies. Proc. Natl. Acad. Sci. 112, 6277–6282. https://doi.org/10.1073/pnas.1312753109
utility_scale_solar_energy	polycrystalline_silicon_ground	land_use	m2_annum_per_kwh	0.019	Data extraction from Fig 57	UNECE, 2022. Carbon Neutrality in the UNECE Region: Integrated Life-cycle Assessment of Electricity Sources, ECE Energy Series. United Nations. https://doi.org/10.18356/9789210014854
utility_scale_solar_energy	cadmium_telluride_ground	land_use	m2_annum_per_kwh	0.013	Data extraction from Fig 57	UNECE, 2022. Carbon Neutrality in the UNECE Region: Integrated Life-cycle Assessment of Electricity Sources, ECE Energy Series. United Nations. https://doi.org/10.18356/9789210014854
utility_scale_solar_energy	copper_indium_gallium_selenide_ground	land_use	m2_annum_per_kwh	0.013	Data extraction from Fig 57	UNECE, 2022. Carbon Neutrality in the UNECE Region: Integrated Life-cycle Assessment of Electricity Sources, ECE Energy Series. United Nations. https://doi.org/10.18356/9789210014854
utility_scale_solar_energy	median	land_use	m2_annum_per_kwh	0.02	Table 1.	J. Lovering, M. Swain, L. Blomqvist, R. R. Hernandez, Land-use intensity of electricity production and tomorrow’s energy landscape. PLOS ONE 17, e0270155, (2022).
utility_scale_solar_energy	median	land_use	m2_annum_per_kwh	0.005	Median value extracted from Fig. 1.	Asdrubali, F., Baldinelli, G., D’Alessandro, F., Scrucca, F., 2015. Life cycle assessment of electricity production from renewable energies: Review and results harmonization. Renew. Sustain. Energy Rev. 42, 1113–1122. https://doi.org/10.1016/j.rser.2014.10.082
utility_scale_solar_energy	polycrystalline_silicon_ground	water_consumption	m3_blue_water_per_kwh	0.00058	Table 13	UNECE, 2022. Carbon Neutrality in the UNECE Region: Integrated Life-cycle Assessment of Electricity Sources, ECE Energy Series. United Nations. https://doi.org/10.18356/9789210014854
utility_scale_solar_energy	cadmium_telluride_ground	water_consumption	m3_blue_water_per_kwh	0.00013	Table 13	UNECE, 2022. Carbon Neutrality in the UNECE Region: Integrated Life-cycle Assessment of Electricity Sources, ECE Energy Series. United Nations. https://doi.org/10.18356/9789210014854
utility_scale_solar_energy	copper_indium_gallium_selenide_ground	water_consumption	m3_blue_water_per_kwh	0.00013	Table 13	UNECE, 2022. Carbon Neutrality in the UNECE Region: Integrated Life-cycle Assessment of Electricity Sources, ECE Energy Series. United Nations. https://doi.org/10.18356/9789210014854
utility_scale_solar_energy	median	water_consumption	m3_blue_water_per_kwh	0.00033	Fig. 1	Jin, Y., Behrens, P., Tukker, A., Scherer, L., 2019. Water use of electricity technologies: A global meta-analysis. Renew. Sustain. Energy Rev. 115, 109391. https://doi.org/10.1016/j.rser.2019.109391
wind	onshore	ghg_emissions	kg_co2_eq_per_kwh	0.00837	Table S6	Hertwich, E.G., Gibon, T., Bouman, E.A., Arvesen, A., Suh, S., Heath, G.A., Bergesen, J.D., Ramirez, A., Vega, M.I., Shi, L., 2015. Integrated life-cycle assessment of electricity-supply scenarios confirms global environmental benefit of low-carbon technologies. Proc. Natl. Acad. Sci. 112, 6277–6282. https://doi.org/10.1073/pnas.1312753109
wind	offshore_steel	ghg_emissions	kg_co2_eq_per_kwh	0.0114	Table S6	Hertwich, E.G., Gibon, T., Bouman, E.A., Arvesen, A., Suh, S., Heath, G.A., Bergesen, J.D., Ramirez, A., Vega, M.I., Shi, L., 2015. Integrated life-cycle assessment of electricity-supply scenarios confirms global environmental benefit of low-carbon technologies. Proc. Natl. Acad. Sci. 112, 6277–6282. https://doi.org/10.1073/pnas.1312753109
wind	offshore_concrete	ghg_emissions	kg_co2_eq_per_kwh	0.0111	Table S6	Hertwich, E.G., Gibon, T., Bouman, E.A., Arvesen, A., Suh, S., Heath, G.A., Bergesen, J.D., Ramirez, A., Vega, M.I., Shi, L., 2015. Integrated life-cycle assessment of electricity-supply scenarios confirms global environmental benefit of low-carbon technologies. Proc. Natl. Acad. Sci. 112, 6277–6282. https://doi.org/10.1073/pnas.1312753109
wind	onshore	ghg_emissions	kg_co2_eq_per_kwh	0.011	Median value from Table A.III.2	Schlömer S., T. Bruckner, L. Fulton, E. Hertwich, A. McKinnon, D. Perczyk, J. Roy, R. Schaeffer, R. Sims, P. Smith, and R. Wiser, 2014: Annex III: Technology-specific cost and performance parameters. In: Climate Change 2014: Mitigation of Climate Change. Contribution of Working Group III to the Fifth Assessment Report of the Intergovernmental Panel on Climate Change [Edenhofer, O., R. Pichs-Madru…
wind	offshore	ghg_emissions	kg_co2_eq_per_kwh	0.012	Median value from Table A.III.2	Schlömer S., T. Bruckner, L. Fulton, E. Hertwich, A. McKinnon, D. Perczyk, J. Roy, R. Schaeffer, R. Sims, P. Smith, and R. Wiser, 2014: Annex III: Technology-specific cost and performance parameters. In: Climate Change 2014: Mitigation of Climate Change. Contribution of Working Group III to the Fifth Assessment Report of the Intergovernmental Panel on Climate Change [Edenhofer, O., R. Pichs-Madru…
wind	median	ghg_emissions	kg_co2_eq_per_kwh	0.013	Table 1. Land-based and offshore	Nicholson, Scott, and Garvin Heath. 2021. "Life Cycle Emissions Factors for Electricity Generation Technologies." NREL Data Catalog. Golden, CO: National Renewable Energy Laboratory. Last updated: December 12, 2023. DOI: 10.7799/1819907.
wind	median	ghg_emissions	kg_co2_eq_per_kwh	0.0094	Section 6 of text	Asdrubali, F., Baldinelli, G., D’Alessandro, F., Scrucca, F., 2015. Life cycle assessment of electricity production from renewable energies: Review and results harmonization. Renew. Sustain. Energy Rev. 42, 1113–1122. https://doi.org/10.1016/j.rser.2014.10.082
wind	onshore	ghg_emissions	kg_co2_eq_per_kwh	0.012	Table 13	UNECE, 2022. Carbon Neutrality in the UNECE Region: Integrated Life-cycle Assessment of Electricity Sources, ECE Energy Series. United Nations. https://doi.org/10.18356/9789210014854
wind	offshore_concrete	ghg_emissions	kg_co2_eq_per_kwh	0.014	Table 13	UNECE, 2022. Carbon Neutrality in the UNECE Region: Integrated Life-cycle Assessment of Electricity Sources, ECE Energy Series. United Nations. https://doi.org/10.18356/9789210014854
wind	offshore_steel	ghg_emissions	kg_co2_eq_per_kwh	0.013	Table 13	UNECE, 2022. Carbon Neutrality in the UNECE Region: Integrated Life-cycle Assessment of Electricity Sources, ECE Energy Series. United Nations. https://doi.org/10.18356/9789210014854
wind	onshore	land_use	m2_annum_per_kwh	0.000261	Table S6	Hertwich, E.G., Gibon, T., Bouman, E.A., Arvesen, A., Suh, S., Heath, G.A., Bergesen, J.D., Ramirez, A., Vega, M.I., Shi, L., 2015. Integrated life-cycle assessment of electricity-supply scenarios confirms global environmental benefit of low-carbon technologies. Proc. Natl. Acad. Sci. 112, 6277–6282. https://doi.org/10.1073/pnas.1312753109
wind	offshore_steel	land_use	m2_annum_per_kwh	0.000296	Table S6	Hertwich, E.G., Gibon, T., Bouman, E.A., Arvesen, A., Suh, S., Heath, G.A., Bergesen, J.D., Ramirez, A., Vega, M.I., Shi, L., 2015. Integrated life-cycle assessment of electricity-supply scenarios confirms global environmental benefit of low-carbon technologies. Proc. Natl. Acad. Sci. 112, 6277–6282. https://doi.org/10.1073/pnas.1312753109
wind	offshore_concrete	land_use	m2_annum_per_kwh	0.000301	Table S6	Hertwich, E.G., Gibon, T., Bouman, E.A., Arvesen, A., Suh, S., Heath, G.A., Bergesen, J.D., Ramirez, A., Vega, M.I., Shi, L., 2015. Integrated life-cycle assessment of electricity-supply scenarios confirms global environmental benefit of low-carbon technologies. Proc. Natl. Acad. Sci. 112, 6277–6282. https://doi.org/10.1073/pnas.1312753109
wind	onshore	land_use	m2_annum_per_kwh	0.0006	Data extraction from Fig 57	UNECE, 2022. Carbon Neutrality in the UNECE Region: Integrated Life-cycle Assessment of Electricity Sources, ECE Energy Series. United Nations. https://doi.org/10.18356/9789210014854
wind	offshore_concrete	land_use	m2_annum_per_kwh	0.00078	Data extraction from Fig 57	UNECE, 2022. Carbon Neutrality in the UNECE Region: Integrated Life-cycle Assessment of Electricity Sources, ECE Energy Series. United Nations. https://doi.org/10.18356/9789210014854
wind	offshore_steel	land_use	m2_annum_per_kwh	0.00067	Data extraction from Fig 57	UNECE, 2022. Carbon Neutrality in the UNECE Region: Integrated Life-cycle Assessment of Electricity Sources, ECE Energy Series. United Nations. https://doi.org/10.18356/9789210014854
wind	median	land_use	m2_annum_per_kwh	0.0013	Table 1. footprint data	J. Lovering, M. Swain, L. Blomqvist, R. R. Hernandez, Land-use intensity of electricity production and tomorrow’s energy landscape. PLOS ONE 17, e0270155, (2022).
wind	onshore	water_consumption	m3_blue_water_per_kwh	0.00018	Table 13	UNECE, 2022. Carbon Neutrality in the UNECE Region: Integrated Life-cycle Assessment of Electricity Sources, ECE Energy Series. United Nations. https://doi.org/10.18356/9789210014854
wind	offshore_concrete	water_consumption	m3_blue_water_per_kwh	0.00016	Table 13	UNECE, 2022. Carbon Neutrality in the UNECE Region: Integrated Life-cycle Assessment of Electricity Sources, ECE Energy Series. United Nations. https://doi.org/10.18356/9789210014854
wind	offshore_steel	water_consumption	m3_blue_water_per_kwh	0.00016	Table 13	UNECE, 2022. Carbon Neutrality in the UNECE Region: Integrated Life-cycle Assessment of Electricity Sources, ECE Energy Series. United Nations. https://doi.org/10.18356/9789210014854
wind	median	water_consumption	m3_blue_water_per_kwh	4.3e-05	Fig. 1	Jin, Y., Behrens, P., Tukker, A., Scherer, L., 2019. Water use of electricity technologies: A global meta-analysis. Renew. Sustain. Energy Rev. 115, 109391. https://doi.org/10.1016/j.rser.2019.109391

## Sheet: dataset_S4_env_footprint_food
Median wheat farm to retail GHG Emissions (kg CO2 eq) per kg	1.3							Median wheat farm to retail land Use (m2*yr) per kg	2.7
Source (for GHG emissions and land use for lettuce): Dataset S2, Results - Retail weight tab from Poore, J., Nemecek, T., 2018. Reducing food’s environmental impacts through producers and consumers. Science 360, 987–992. https://doi.org/10.1126/science.aaq0216
Data for lettuce in Poore and Nemecek, 2018 is in the combined other vegetables category in the full life cycle assessment model. The data for lettuce from the adjusted impact assesment columns were extracted and used here for both GHG emissions and land use.
Lettuce GHG emissions per kg (footprints sorted smallest to largest, the cumulative weight at 50% is used as the median value)								Lettuce land use per kg (footprints sorted smallest to largest, the cumulative weight at 50% is used as the median value)
Reference given in Poore and Nemecek, 2018 database	Product	Original Weight (share of total production)	New weight after excluding non lettuce products	Cumulative weight	Farm to retail GHG Emissions (kg CO2 eq/kg)			Reference given in Poore and Nemecek, 2018 database	Product	Original Weight (share of total production)	New weight after excluding non lettuce products	Cumulative weight	Farm to retail land Use (m2*yr/kg)
Hall et al. (2014)	Lettuce	0.000423706	0.00291424	0.00291424	0.397823			Milà i Canals et al. (2008)	Lettuce	0.000258816	0.00178013	0.00178013	0.0945224
Romero-Gámez et al. (2014)	Lettuce	0.00312751	0.021511	0.0244252	0.402041			Milà i Canals et al. (2008)	Lettuce	0.000258816	0.00178013	0.00356026	0.0994973
Davis et al. (2011)	Iceberg lettuce	0.000640058	0.00440231	0.0288275	0.409414			Lillywhite et al. (2007)	Lettuce	0.000258816	0.00178013	0.00534039	0.146189
Milà i Canals et al. (2008)	Lettuce	0.000830934	0.00571515	0.0345427	0.412423			Martin-Gorriz et al. (2014)	Lettuce	0.00312751	0.021511	0.0268514	0.197802
Romero-Gámez et al. (2014)	Lettuce	0.00312751	0.021511	0.0560537	0.413928			Bos et al. (2014)	Lettuce	0.00201356	0.0138492	0.0407006	0.210746
Romero-Gámez et al. (2014)	Lettuce	0.00312751	0.021511	0.0775647	0.416586			Hall et al. (2014)	Lettuce	0.000423706	0.00291424	0.0436148	0.233451
Milà i Canals et al. (2008)	Lettuce	0.000830934	0.00571515	0.0832798	0.45727			Davis et al. (2011)	Iceberg lettuce	0.000640058	0.00440231	0.0480171	0.245631
Milà i Canals et al. (2008)	Lettuce	0.00312751	0.021511	0.104791	0.460149			Romero-Gámez et al. (2014)	Lettuce	0.000287994	0.00198082	0.049998	0.276345
Foteinis and Chatzisymeon (2016)	Lettuce	0.00324327	0.0223071	0.127098	0.465036			Bos et al. (2014)	Lettuce	4.95137e-05	0.000340555	0.0503385	0.276862
Wongwai et al. (2014)	Lettuce	1.27205e-06	8.74912e-06	0.127107	0.507107			Wongwai et al. (2014)	Lettuce	1.27205e-06	8.74912e-06	0.0503473	0.280827
Maraseni et al. (2012)	Lettuce	0.00072876	0.0050124	0.132119	0.564943			Milà i Canals et al. (2008)	Lettuce	0	0	0.0503473	0.284396
Milà i Canals et al. (2008)	Lettuce	0.000830934	0.00571515	0.137834	0.568446			Maraseni et al. (2012)	Lettuce	0.00072876	0.0050124	0.0553597	0.318709
Maraseni et al. (2012)	Lettuce	0.00072876	0.0050124	0.142847	0.618723			Milà i Canals et al. (2008)	Lettuce	0.00312751	0.021511	0.0768707	0.319877
Bartzas et al. (2015)	Lettuce	0.00173765	0.0119515	0.154798	0.620144			Milà i Canals et al. (2008)	Lettuce	0.00312751	0.021511	0.0983817	0.334344
Martin-Gorriz et al. (2014)	Lettuce	0.00312751	0.021511	0.176309	0.620157			Milà i Canals et al. (2008)	Lettuce	0.000830934	0.00571515	0.104097	0.340305
Bartzas et al. (2015)	Lettuce	0.000287994	0.00198082	0.17829	0.629231			Romero-Gámez et al. (2014)	Lettuce	0.00312751	0.021511	0.125608	0.369523
Venkat (2012)	Iceberg lettuce	0.0328348	0.225837	0.404127	0.639675			Maraseni et al. (2012)	Lettuce	0.00072876	0.0050124	0.13062	0.374954
Romero-Gámez et al. (2014)	Lettuce	0.000287994	0.00198082	0.406108	0.654692			Romero-Gámez et al. (2014)	Lettuce	0.00312751	0.021511	0.152131	0.401856
Bos et al. (2014)	Lettuce	0.00201356	0.0138492	0.419957	0.654704			Romero-Gámez et al. (2014)	Lettuce	0.00312751	0.021511	0.173642	0.410057
Bartzas et al. (2015)	Lettuce	0.00955706	0.0657333	0.48569	0.665328			Foteinis and Chatzisymeon (2016)	Lettuce	0.00324327	0.0223071	0.195949	0.435106
Milà i Canals et al. (2008)	Lettuce	0.00312751	0.021511	0.507201	0.73265	(median)		Emery and Brown (2016)	Lettuce	0.0328348	0.225837	0.421786	0.453668
Bos et al. (2014)	Lettuce	4.95137e-05	0.000340555	0.507542	0.742503			Plawecki et al. (2014)	Lettuce	0.0328348	0.225837	0.647623	0.478221	(median)
Maraseni et al. (2010)	Lettuce	0.00199748	0.0137386	0.52128	0.755122			Milà i Canals et al. (2008)	Lettuce	0.000830934	0.00571515	0.653338	0.53238
Venkat (2012)	Lettuce	0.00054477	0.00374692	0.525027	0.771055			Maraseni et al. (2010)	Lettuce	0.00199748	0.0137386	0.667077	0.565079
Foteinis and Chatzisymeon (2016)	Lettuce	0.000126361	0.000869109	0.525896	0.855106			Milà i Canals et al. (2008)	Lettuce	0.000830934	0.00571515	0.672792	0.574831
Emery and Brown (2016)	Lettuce	0.0328348	0.225837	0.751733	0.995289			Wongwai et al. (2014)	Lettuce	0.000746991	0.00513779	0.67793	0.635349
Wongwai et al. (2014)	Lettuce	0.000746991	0.00513779	0.756871	1.08541			Bartzas et al. (2015)	Lettuce	0.000287994	0.00198082	0.679911	0.731334
Lillywhite et al. (2007)	Lettuce	0.000258816	0.00178013	0.758651	1.1023			Foteinis and Chatzisymeon (2016)	Lettuce	0.000126361	0.000869109	0.68078	1.04426
Plawecki et al. (2014)	Lettuce	0.0328348	0.225837	0.984488	1.13471			Venkat (2012)	Iceberg lettuce	0.0328348	0.225837	0.906617	1.05346
Milà i Canals et al. (2008)	Lettuce	0.000258816	0.00178013	0.986268	2.87355			Bartzas et al. (2015)	Lettuce	0.00955706	0.0657333	0.97235	1.27095
Fusi et al. (2016)	Lambs lettuce	0.00173765	0.0119515	0.99822	3.0007			Bartzas et al. (2015)	Lettuce	0.00173765	0.0119515	0.984302	1.56751
Milà i Canals et al. (2008)	Lettuce	0.000258816	0.00178013	1	6.78252			Venkat (2012)	Lettuce	0.00054477	0.00374692	0.988048	1.79791
Milà i Canals et al. (2008)	Lettuce	0	0	1	11.965			Fusi et al. (2016)	Lambs lettuce	0.00173765	0.0119515	1	2.08004
Source: database tab from: Poore, J. (2018). Full Excel model: Life-cycle environmental impacts of food & drink products. University of Oxford. doi.org/10.5287/bodleian:0z9MYbMyZ
